# Supplementary material for: The Global Gridded Crop Model Intercomparison phase 1 simulation dataset
Source: Sci Data. 2019 May 8;6:50. doi: 10.1038/s41597-019-0023-8 (PMC6506552; doi:10.1038/s41597-019-0023-8)
Supplement: Supplementary file 1 — Download metadata file [file 41597_2019_23_MOESM1_ESM.zip]

Archive with 3 entries (3 files):
- a_Muller508A_assay.txt
- s_Muller508A_study.txt
- i_Investigation.txt
