# Supplementary material for: The Global Gridded Crop Model Intercomparison phase 1 simulation dataset
Source: Sci Data. 2019 May 8;6:50. doi: 10.1038/s41597-019-0023-8 (PMC6506552; doi:10.1038/s41597-019-0023-8)
Supplement: Supplementary file 1 — Download metadata file [file 41597_2019_23_MOESM1_ESM.zip › a_Muller508A_assay.txt]

Sample Name	Protocol REF	Assay Name	Raw Data File	Comment[Data Repository]	Comment[Data Record Accession]	Comment[Data Record URI]
CGMS-WOFOST_Wheat	GGCM configurations, calibration and evaluation	CGMS-WOFOST_Wheat	AgMIP's Global Gridded Crop Model Intercomparison (GGCMI) Phase 1 Output Data Set: CGMS-WOFOST Wheat	Zenodo	doi:10.5281/zenodo.1408517	http://doi.org/10.5281/zenodo.1408517
CGMS-WOFOST_Sunflower	GGCM configurations, calibration and evaluation	CGMS-WOFOST_Sunflower	AgMIP's Global Gridded Crop Model Intercomparison (GGCMI) Phase 1 Output Data Set: CGMS-WOFOST Sunflower	Zenodo	doi:10.5281/zenodo.1408519	http://doi.org/10.5281/zenodo.1408519
CGMS-WOFOST_Soy	GGCM configurations, calibration and evaluation	CGMS-WOFOST_Soy	AgMIP's Global Gridded Crop Model Intercomparison (GGCMI) Phase 1 Output Data Set: CGMS-WOFOST Soy	Zenodo	doi:10.5281/zenodo.1408521	http://doi.org/10.5281/zenodo.1408521
CGMS-WOFOST_Sorghum	GGCM configurations, calibration and evaluation	CGMS-WOFOST_Sorghum	AgMIP's Global Gridded Crop Model Intercomparison (GGCMI) Phase 1 Output Data Set: CGMS-WOFOST Sorghum	Zenodo	doi:10.5281/zenodo.1408523	http://doi.org/10.5281/zenodo.1408523
CGMS-WOFOST_Rye	GGCM configurations, calibration and evaluation	CGMS-WOFOST_Rye	AgMIP's Global Gridded Crop Model Intercomparison (GGCMI) Phase 1 Output Data Set: CGMS-WOFOST Rye	Zenodo	doi:10.5281/zenodo.1408525	http://doi.org/10.5281/zenodo.1408525
CGMS-WOFOST_Rice	GGCM configurations, calibration and evaluation	CGMS-WOFOST_Rice	AgMIP's Global Gridded Crop Model Intercomparison (GGCMI) Phase 1 Output Data Set: CGMS-WOFOST Rice	Zenodo	doi:10.5281/zenodo.1408529	http://doi.org/10.5281/zenodo.1408529
CGMS-WOFOST_Rapeseed	GGCM configurations, calibration and evaluation	CGMS-WOFOST_Rapeseed	AgMIP's Global Gridded Crop Model Intercomparison (GGCMI) Phase 1 Output Data Set: CGMS-WOFOST Rapeseed	Zenodo	doi:10.5281/zenodo.1408531	http://doi.org/10.5281/zenodo.1408531
CGMS-WOFOST_Potato	GGCM configurations, calibration and evaluation	CGMS-WOFOST_Potato	AgMIP's Global Gridded Crop Model Intercomparison (GGCMI) Phase 1 Output Data Set: CGMS-WOFOST Potato	Zenodo	doi:10.5281/zenodo.1408533	http://doi.org/10.5281/zenodo.1408533
CGMS-WOFOST_Millet	GGCM configurations, calibration and evaluation	CGMS-WOFOST_Millet	AgMIP's Global Gridded Crop Model Intercomparison (GGCMI) Phase 1 Output Data Set: CGMS-WOFOST Millet	Zenodo	doi:10.5281/zenodo.1408535	http://doi.org/10.5281/zenodo.1408535
CGMS-WOFOST_Maize	GGCM configurations, calibration and evaluation	CGMS-WOFOST_Maize	AgMIP's Global Gridded Crop Model Intercomparison (GGCMI) Phase 1 Output Data Set: CGMS-WOFOST Maize	Zenodo	doi:10.5281/zenodo.1408537	http://doi.org/10.5281/zenodo.1408537
CGMS-WOFOST_Groundnut	GGCM configurations, calibration and evaluation	CGMS-WOFOST_Groundnut	AgMIP's Global Gridded Crop Model Intercomparison (GGCMI) Phase 1 Output Data Set: CGMS-WOFOST Groundnut	Zenodo	doi:10.5281/zenodo.1408539	http://doi.org/10.5281/zenodo.1408539
CGMS-WOFOST_Drybean	GGCM configurations, calibration and evaluation	CGMS-WOFOST_Drybean	AgMIP's Global Gridded Crop Model Intercomparison (GGCMI) Phase 1 Output Data Set: CGMS-WOFOST Drybean	Zenodo	doi:10.5281/zenodo.1408541	http://doi.org/10.5281/zenodo.1408541
CGMS-WOFOST_Barley	GGCM configurations, calibration and evaluation	CGMS-WOFOST_Barley	AgMIP's Global Gridded Crop Model Intercomparison (GGCMI) Phase 1 Output Data Set: CGMS-WOFOST Barley	Zenodo	doi:10.5281/zenodo.1408543	http://doi.org/10.5281/zenodo.1408543
CLM-Crop_Wheat	GGCM configurations, calibration and evaluation	CLM-Crop_Wheat	AgMIP's Global Gridded Crop Model Intercomparison (GGCMI) Phase 1 Output Data Set: CLM-crop Wheat	Zenodo	doi:10.5281/zenodo.1409960	http://doi.org/10.5281/zenodo.1409960
CLM-Crop_Sugar Cane	GGCM configurations, calibration and evaluation	CLM-Crop_Sugar Cane	AgMIP's Global Gridded Crop Model Intercomparison (GGCMI) Phase 1 Output Data Set: CLM-crop Sugar Cane	Zenodo	doi:10.5281/zenodo.1409964	http://doi.org/10.5281/zenodo.1409964
CLM-Crop_Soy	GGCM configurations, calibration and evaluation	CLM-Crop_Soy	AgMIP's Global Gridded Crop Model Intercomparison (GGCMI) Phase 1 Output Data Set: CLM-crop Soy	Zenodo	doi:10.5281/zenodo.1409966	http://doi.org/10.5281/zenodo.1409966
CLM-Crop_Rice	GGCM configurations, calibration and evaluation	CLM-Crop_Rice	AgMIP's Global Gridded Crop Model Intercomparison (GGCMI) Phase 1 Output Data Set: CLM-crop Rice	Zenodo	doi:10.5281/zenodo.1409968	http://doi.org/10.5281/zenodo.1409968
CLM-Crop_Maize	GGCM configurations, calibration and evaluation	CLM-Crop_Maize	AgMIP's Global Gridded Crop Model Intercomparison (GGCMI) Phase 1 Output Data Set: CLM-crop Maize	Zenodo	doi:10.5281/zenodo.1409970	http://doi.org/10.5281/zenodo.1409970
CLM-Crop_cotton	GGCM configurations, calibration and evaluation	CLM-Crop_cotton	AgMIP's Global Gridded Crop Model Intercomparison (GGCMI) phase 1 output data set: CLM-crop cotton	Zenodo	doi:10.5281/zenodo.1409974	http://doi.org/10.5281/zenodo.1409974
EPIC-Boku_Wheat	GGCM configurations, calibration and evaluation	EPIC-Boku_Wheat	AgMIP's Global Gridded Crop Model Intercomparison (GGCMI) Phase 1 Output Data Set: EPIC-Boku Wheat	Zenodo	doi:10.5281/zenodo.1404761	http://doi.org/10.5281/zenodo.1404761
EPIC-Boku_Soy	GGCM configurations, calibration and evaluation	EPIC-Boku_Soy	AgMIP's Global Gridded Crop Model Intercomparison (GGCMI) Phase 1 Output Data Set: EPIC-Boku Soy	Zenodo	doi:10.5281/zenodo.1404763	http://doi.org/10.5281/zenodo.1404763
EPIC-Boku_Rice	GGCM configurations, calibration and evaluation	EPIC-Boku_Rice	AgMIP's Global Gridded Crop Model Intercomparison (GGCMI) Phase 1 Output Data Set: EPIC-Boku Rice	Zenodo	doi:10.5281/zenodo.1404765	http://doi.org/10.5281/zenodo.1404765
EPIC-Boku_Maize	GGCM configurations, calibration and evaluation	EPIC-Boku_Maize	AgMIP's Global Gridded Crop Model Intercomparison (GGCMI) Phase 1 Output Data Set: EPIC-Boku Maize	Zenodo	doi:10.5281/zenodo.1404767	http://doi.org/10.5281/zenodo.1404767
EPIC-IIASA_Wheat	GGCM configurations, calibration and evaluation	EPIC-IIASA_Wheat	AgMIP's Global Gridded Crop Model Intercomparison (GGCMI) Phase 1 Output Data Set: EPIC-IIASA Wheat	Zenodo	doi:10.5281/zenodo.1403195	http://doi.org/10.5281/zenodo.1403195
EPIC-IIASA_Soy	GGCM configurations, calibration and evaluation	EPIC-IIASA_Soy	AgMIP's Global Gridded Crop Model Intercomparison (GGCMI) Phase 1 Output Data Set: EPIC-IIASA Soy	Zenodo	doi:10.5281/zenodo.1403197	http://doi.org/10.5281/zenodo.1403197
EPIC-IIASA_Rice	GGCM configurations, calibration and evaluation	EPIC-IIASA_Rice	AgMIP's Global Gridded Crop Model Intercomparison (GGCMI) Phase 1 Output Data Set: EPIC-IIASA Rice	Zenodo	doi:10.5281/zenodo.1403199	http://doi.org/10.5281/zenodo.1403199
EPIC-IIASA_Maize	GGCM configurations, calibration and evaluation	EPIC-IIASA_Maize	AgMIP's Global Gridded Crop Model Intercomparison (GGCMI) Phase 1 Output Data Set: EPIC-IIASA Maize	Zenodo	doi:10.5281/zenodo.1403203	http://doi.org/10.5281/zenodo.1403203
EPIC-TAMU_Wheat	GGCM configurations, calibration and evaluation	EPIC-TAMU_Wheat	AgMIP's Global Gridded Crop Model Intercomparison (GGCMI) Phase 1 Output Data Set: EPIC-TAMU Wheat	Zenodo	doi:10.5281/zenodo.1409009	http://doi.org/10.5281/zenodo.1409009
EPIC-TAMU_Maize	GGCM configurations, calibration and evaluation	EPIC-TAMU_Maize	AgMIP's Global Gridded Crop Model Intercomparison (GGCMI) Phase 1 Output Data Set: EPIC-TAMU Maize	Zenodo	doi:10.5281/zenodo.1409013	http://doi.org/10.5281/zenodo.1409013
GEPIC_Wheat	GGCM configurations, calibration and evaluation	GEPIC_Wheat	AgMIP's Global Gridded Crop Model Intercomparison (GGCMI) Phase 1 Output Data Set: GEPIC Wheat	Zenodo	doi:10.5281/zenodo.1408571	http://doi.org/10.5281/zenodo.1408571
GEPIC_Soy	GGCM configurations, calibration and evaluation	GEPIC_Soy	AgMIP's Global Gridded Crop Model Intercomparison (GGCMI) Phase 1 Output Data Set: GEPIC Soy	Zenodo	doi:10.5281/zenodo.1408573	http://doi.org/10.5281/zenodo.1408573
GEPIC_Rice	GGCM configurations, calibration and evaluation	GEPIC_Rice	AgMIP's Global Gridded Crop Model Intercomparison (GGCMI) Phase 1 Output Data Set: GEPIC Rice	Zenodo	doi:10.5281/zenodo.1408575	http://doi.org/10.5281/zenodo.1408575
GEPIC_Maize	GGCM configurations, calibration and evaluation	GEPIC_Maize	AgMIP's Global Gridded Crop Model Intercomparison (GGCMI) Phase 1 Output Data Set: GEPIC Maize	Zenodo	doi:10.5281/zenodo.1408577	http://doi.org/10.5281/zenodo.1408577
LPJ-GUESS_Wheat	GGCM configurations, calibration and evaluation	LPJ-GUESS_Wheat	AgMIP's Global Gridded Crop Model Intercomparison (GGCMI) Phase 1 Output Data Set: LPJ-GUESS Wheat	Zenodo	doi:10.5281/zenodo.1408623	http://doi.org/10.5281/zenodo.1408623
LPJ-GUESS_Sunflower	GGCM configurations, calibration and evaluation	LPJ-GUESS_Sunflower	AgMIP's Global Gridded Crop Model Intercomparison (GGCMI) Phase 1 Output Data Set: LPJ-GUESS Sunflower	Zenodo	doi:10.5281/zenodo.1408625	http://doi.org/10.5281/zenodo.1408625
LPJ-GUESS_Sugar Beet	GGCM configurations, calibration and evaluation	LPJ-GUESS_Sugar Beet	AgMIP's Global Gridded Crop Model Intercomparison (GGCMI) Phase 1 Output Data Set: LPJ-GUESS Sugar Beet	Zenodo	doi:10.5281/zenodo.1408633	http://doi.org/10.5281/zenodo.1408633
LPJ-GUESS_Soy	GGCM configurations, calibration and evaluation	LPJ-GUESS_Soy	AgMIP's Global Gridded Crop Model Intercomparison (GGCMI) Phase 1 Output Data Set: LPJ-GUESS Soy	Zenodo	doi:10.5281/zenodo.1408629	http://doi.org/10.5281/zenodo.1408629
LPJ-GUESS_Sorghum	GGCM configurations, calibration and evaluation	LPJ-GUESS_Sorghum	AgMIP's Global Gridded Crop Model Intercomparison (GGCMI) Phase 1 Output Data Set: LPJ-GUESS Sorghum	Zenodo	doi:10.5281/zenodo.1408635	http://doi.org/10.5281/zenodo.1408635
LPJ-GUESS_Rye	GGCM configurations, calibration and evaluation	LPJ-GUESS_Rye	AgMIP's Global Gridded Crop Model Intercomparison (GGCMI) Phase 1 Output Data Set: LPJ-GUESS Rye	Zenodo	doi:10.5281/zenodo.1408637	http://doi.org/10.5281/zenodo.1408637
LPJ-GUESS_Rice	GGCM configurations, calibration and evaluation	LPJ-GUESS_Rice	AgMIP's Global Gridded Crop Model Intercomparison (GGCMI) Phase 1 Output Data Set: LPJ-GUESS Rice	Zenodo	doi:10.5281/zenodo.1408639	http://doi.org/10.5281/zenodo.1408639
LPJ-GUESS_Rapeseed	GGCM configurations, calibration and evaluation	LPJ-GUESS_Rapeseed	AgMIP's Global Gridded Crop Model Intercomparison (GGCMI) Phase 1 Output Data Set: LPJ-GUESS Rapeseed	Zenodo	doi:10.5281/zenodo.1408641	http://doi.org/10.5281/zenodo.1408641
LPJ-GUESS_Potato	GGCM configurations, calibration and evaluation	LPJ-GUESS_Potato	AgMIP's Global Gridded Crop Model Intercomparison (GGCMI) Phase 1 Output Data Set: LPJ-GUESS Potato	Zenodo	doi:10.5281/zenodo.1408643	http://doi.org/10.5281/zenodo.1408643
LPJ-GUESS_Millet	GGCM configurations, calibration and evaluation	LPJ-GUESS_Millet	AgMIP's Global Gridded Crop Model Intercomparison (GGCMI) Phase 1 Output Data Set: LPJ-GUESS Millet	Zenodo	doi:10.5281/zenodo.1408645	http://doi.org/10.5281/zenodo.1408645
LPJ-GUESS_Maize	GGCM configurations, calibration and evaluation	LPJ-GUESS_Maize	AgMIP's Global Gridded Crop Model Intercomparison (GGCMI) Phase 1 Output Data Set: LPJ-GUESS Maize	Zenodo	doi:10.5281/zenodo.1408647	http://doi.org/10.5281/zenodo.1408647
LPJ-GUESS_Groundnut	GGCM configurations, calibration and evaluation	LPJ-GUESS_Groundnut	AgMIP's Global Gridded Crop Model Intercomparison (GGCMI) Phase 1 Output Data Set: LPJ-GUESS Groundnut	Zenodo	doi:10.5281/zenodo.1408649	http://doi.org/10.5281/zenodo.1408649
LPJ-GUESS_Drybean	GGCM configurations, calibration and evaluation	LPJ-GUESS_Drybean	AgMIP's Global Gridded Crop Model Intercomparison (GGCMI) Phase 1 Output Data Set: LPJ-GUESS Drybean	Zenodo	doi:10.5281/zenodo.1408651	http://doi.org/10.5281/zenodo.1408651
LPJ-GUESS_Cassava	GGCM configurations, calibration and evaluation	LPJ-GUESS_Cassava	AgMIP's Global Gridded Crop Model Intercomparison (GGCMI) Phase 1 Output Data Set: LPJ-GUESS Cassava	Zenodo	doi:10.5281/zenodo.1408653	http://doi.org/10.5281/zenodo.1408653
LPJ-GUESS_Barley	GGCM configurations, calibration and evaluation	LPJ-GUESS_Barley	AgMIP's Global Gridded Crop Model Intercomparison (GGCMI) Phase 1 Output Data Set: LPJ-GUESS Barley	Zenodo	doi:10.5281/zenodo.1408655	http://doi.org/10.5281/zenodo.1408655
LPJmL_Wheat	GGCM configurations, calibration and evaluation	LPJmL_Wheat	AgMIP's Global Gridded Crop Model Intercomparison (GGCMI) Phase 1 Output Data Set: LPJmL Wheat	Zenodo	doi:10.5281/zenodo.1403013	http://doi.org/10.5281/zenodo.1403013
LPJmL_Rapeseed	GGCM configurations, calibration and evaluation	LPJmL_Rapeseed	AgMIP's Global Gridded Crop Model Intercomparison (GGCMI) Phase 1 Output Data Set: LPJmL Rapeseed	Zenodo	doi:10.5281/zenodo.1403064	http://doi.org/10.5281/zenodo.1403064
LPJmL_Millet	GGCM configurations, calibration and evaluation	LPJmL_Millet	AgMIP's Global Gridded Crop Model Intercomparison (GGCMI) Phase 1 Output Data Set: LPJmL Millet	Zenodo	doi:10.5281/zenodo.1403066	http://doi.org/10.5281/zenodo.1403066
LPJmL_Managed Grass	GGCM configurations, calibration and evaluation	LPJmL_Managed Grass	AgMIP's Global Gridded Crop Model Intercomparison (GGCMI) Phase 1 Output Data Set: LPJmL Managed Grass	Zenodo	doi:10.5281/zenodo.1403068	http://doi.org/10.5281/zenodo.1403068
LPJmL_Maize	GGCM configurations, calibration and evaluation	LPJmL_Maize	AgMIP's Global Gridded Crop Model Intercomparison (GGCMI) Phase 1 Output Data Set: LPJmL Maize	Zenodo	doi:10.5281/zenodo.1403073	http://doi.org/10.5281/zenodo.1403073
LPJmL_Groundnut	GGCM configurations, calibration and evaluation	LPJmL_Groundnut	AgMIP's Global Gridded Crop Model Intercomparison (GGCMI) Phase 1 Output Data Set: LPJmL Groundnut	Zenodo	doi:10.5281/zenodo.1403078	http://doi.org/10.5281/zenodo.1403078
LPJmL_Cassava	GGCM configurations, calibration and evaluation	LPJmL_Cassava	AgMIP's Global Gridded Crop Model Intercomparison (GGCMI) Phase 1 Output Data Set: LPJmL Cassava	Zenodo	doi:10.5281/zenodo.1403085	http://doi.org/10.5281/zenodo.1403085
LPJmL_Field Pea	GGCM configurations, calibration and evaluation	LPJmL_Field Pea	AgMIP's Global Gridded Crop Model Intercomparison (GGCMI) Phase 1 Output Data Set: LPJmL Field Pea	Zenodo	doi:10.5281/zenodo.1403083	http://doi.org/10.5281/zenodo.1403083
LPJmL_Sugar Cane	GGCM configurations, calibration and evaluation	LPJmL_Sugar Cane	AgMIP's Global Gridded Crop Model Intercomparison (GGCMI) Phase 1 Output Data Set: LPJmL Sugar Cane	Zenodo	doi:10.5281/zenodo.1403050	http://doi.org/10.5281/zenodo.1403050
LPJmL_Sugar Beet	GGCM configurations, calibration and evaluation	LPJmL_Sugar Beet	AgMIP's Global Gridded Crop Model Intercomparison (GGCMI) Phase 1 Output Data Set: LPJmL Sugar Beet	Zenodo	doi:10.5281/zenodo.1403052	http://doi.org/10.5281/zenodo.1403052
LPJmL_Soy	GGCM configurations, calibration and evaluation	LPJmL_Soy	AgMIP's Global Gridded Crop Model Intercomparison (GGCMI) Phase 1 Output Data Set: LPJmL Soy	Zenodo	doi:10.5281/zenodo.1403054	http://doi.org/10.5281/zenodo.1403054
LPJmL_Rice	GGCM configurations, calibration and evaluation	LPJmL_Rice	AgMIP's Global Gridded Crop Model Intercomparison (GGCMI) Phase 1 Output Data Set: LPJmL Rice	Zenodo	doi:10.5281/zenodo.1403060	http://doi.org/10.5281/zenodo.1403060
LPJmL_Sunflower	GGCM configurations, calibration and evaluation	LPJmL_Sunflower	AgMIP's Global Gridded Crop Model Intercomparison (GGCMI) Phase 1 Output Data Set: LPJmL Sunflower	Zenodo	doi:10.5281/zenodo.1403048	http://doi.org/10.5281/zenodo.1403048
ORCHIDEE-crop_Wheat	GGCM configurations, calibration and evaluation	ORCHIDEE-crop_Wheat	AgMIP's Global Gridded Crop Model Intercomparison (GGCMI) Phase 1 Output Data Set: ORCHIDEE-crop Wheat	Zenodo	doi:10.5281/zenodo.1408191	http://doi.org/10.5281/zenodo.1408191
ORCHIDEE-crop_Soy	GGCM configurations, calibration and evaluation	ORCHIDEE-crop_Soy	AgMIP's Global Gridded Crop Model Intercomparison (GGCMI) Phase 1 Output Data Set: ORCHIDEE-crop Soy	Zenodo	doi:10.5281/zenodo.1408193	http://doi.org/10.5281/zenodo.1408193
ORCHIDEE-crop_Rice	GGCM configurations, calibration and evaluation	ORCHIDEE-crop_Rice	AgMIP's Global Gridded Crop Model Intercomparison (GGCMI) Phase 1 Output Data Set: ORCHIDEE-crop Rice	Zenodo	doi:10.5281/zenodo.1408195	http://doi.org/10.5281/zenodo.1408195
ORCHIDEE-crop_Maize	GGCM configurations, calibration and evaluation	ORCHIDEE-crop_Maize	AgMIP's Global Gridded Crop Model Intercomparison (GGCMI) Phase 1 Output Data Set: ORCHIDEE-crop Maize	Zenodo	doi:10.5281/zenodo.1408199	http://doi.org/10.5281/zenodo.1408199
pAPSIM_Wheat	GGCM configurations, calibration and evaluation	pAPSIM_Wheat	AgMIP's Global Gridded Crop Model Intercomparison (GGCMI) Phase 1 Output Data Set: pAPSIM Wheat	Zenodo	doi:10.5281/zenodo.1403183	http://doi.org/10.5281/zenodo.1403183
pAPSIM_Soy	GGCM configurations, calibration and evaluation	pAPSIM_Soy	AgMIP's Global Gridded Crop Model Intercomparison (GGCMI) Phase 1 Output Data Set: pAPSIM Soy	Zenodo	doi:10.5281/zenodo.1403185	http://doi.org/10.5281/zenodo.1403185
pAPSIM_Sorghum	GGCM configurations, calibration and evaluation	pAPSIM_Sorghum	AgMIP's Global Gridded Crop Model Intercomparison (GGCMI) Phase 1 Output Data Set: pAPSIM Sorghum	Zenodo	doi:10.5281/zenodo.1403187	http://doi.org/10.5281/zenodo.1403187
pAPSIM_Maize	GGCM configurations, calibration and evaluation	pAPSIM_Maize	AgMIP's Global Gridded Crop Model Intercomparison (GGCMI) Phase 1 Output Data Set: pAPSIM Maize	Zenodo	doi:10.5281/zenodo.1403189	http://doi.org/10.5281/zenodo.1403189
pDSSAT_Wheat	GGCM configurations, calibration and evaluation	pDSSAT_Wheat	AgMIP's Global Gridded Crop Model Intercomparison (GGCMI) Phase 1 Output Data Set: pDSSAT Wheat	Zenodo	doi:10.5281/zenodo.1403171	http://doi.org/10.5281/zenodo.1403171
pDSSAT_Soy	GGCM configurations, calibration and evaluation	pDSSAT_Soy	AgMIP's Global Gridded Crop Model Intercomparison (GGCMI) Phase 1 Output Data Set: pDSSAT Soy	Zenodo	doi:10.5281/zenodo.1403173	http://doi.org/10.5281/zenodo.1403173
pDSSAT_Sorghum	GGCM configurations, calibration and evaluation	pDSSAT_Sorghum	AgMIP's Global Gridded Crop Model Intercomparison (GGCMI) Phase 1 Output Data Set: pDSSAT Sorghum	Zenodo	doi:10.5281/zenodo.1403175	http://doi.org/10.5281/zenodo.1403175
pDSSAT_Rice	GGCM configurations, calibration and evaluation	pDSSAT_Rice	AgMIP's Global Gridded Crop Model Intercomparison (GGCMI) Phase 1 Output Data Set: pDSSAT Rice	Zenodo	doi:10.5281/zenodo.1403177	http://doi.org/10.5281/zenodo.1403177
pDSSAT_Millet	GGCM configurations, calibration and evaluation	pDSSAT_Millet	AgMIP's Global Gridded Crop Model Intercomparison (GGCMI) Phase 1 Output Data Set: pDSSAT Millet	Zenodo	doi:10.5281/zenodo.1403179	http://doi.org/10.5281/zenodo.1403179
pDSSAT_Maize	GGCM configurations, calibration and evaluation	pDSSAT_Maize	AgMIP's Global Gridded Crop Model Intercomparison (GGCMI) Phase 1 Output Data Set: pDSSAT Maize	Zenodo	doi:10.5281/zenodo.1403181	http://doi.org/10.5281/zenodo.1403181
PEGASUS_Wheat	GGCM configurations, calibration and evaluation	PEGASUS_Wheat	AgMIP's Global Gridded Crop Model Intercomparison (GGCMI) Phase 1 Output Data Set: Pegasus Wheat	Zenodo	doi:10.5281/zenodo.1409546	http://doi.org/10.5281/zenodo.1409546
PEGASUS_Soy	GGCM configurations, calibration and evaluation	PEGASUS_Soy	AgMIP's Global Gridded Crop Model Intercomparison (GGCMI) Phase 1 Output Data Set: Pegasus Soy	Zenodo	doi:10.5281/zenodo.1409548	http://doi.org/10.5281/zenodo.1409548
PEGASUS_Maize	GGCM configurations, calibration and evaluation	PEGASUS_Maize	AgMIP's Global Gridded Crop Model Intercomparison (GGCMI) Phase 1 Output Data Set: Pegasus Maize	Zenodo	doi:10.5281/zenodo.1409550	http://doi.org/10.5281/zenodo.1409550
PEPIC_Wheat	GGCM configurations, calibration and evaluation	PEPIC_Wheat	AgMIP's Global Gridded Crop Model Intercomparison (GGCMI) Phase 1 Output Data Set: PEPIC Wheat	Zenodo	doi:10.5281/zenodo.1403205	http://doi.org/10.5281/zenodo.1403205
PEPIC_Soy	GGCM configurations, calibration and evaluation	PEPIC_Soy	AgMIP's Global Gridded Crop Model Intercomparison (GGCMI) Phase 1 Output Data Set: PEPIC Soy	Zenodo	doi:10.5281/zenodo.1403207	http://doi.org/10.5281/zenodo.1403207
PEPIC_rice	GGCM configurations, calibration and evaluation	PEPIC_rice	AgMIP's Global Gridded Crop Model Intercomparison (GGCMI) phase 1 output data set: PEPIC rice	Zenodo	doi:10.5281/zenodo.1403209	http://doi.org/10.5281/zenodo.1403209
PEPIC_Maize	GGCM configurations, calibration and evaluation	PEPIC_Maize	AgMIP's Global Gridded Crop Model Intercomparison (GGCMI) Phase 1 Output Data Set: PEPIC Maize	Zenodo	doi:10.5281/zenodo.1403211	http://doi.org/10.5281/zenodo.1403211
PRYSBI2_Wheat	GGCM configurations, calibration and evaluation	PRYSBI2_Wheat	AgMIP's Global Gridded Crop Model Intercomparison (GGCMI) Phase 1 Output Data Set: PRYSBI2 Wheat	Zenodo	doi:10.5281/zenodo.1404828	http://doi.org/10.5281/zenodo.1404828
PRYSBI2_Soy	GGCM configurations, calibration and evaluation	PRYSBI2_Soy	AgMIP's Global Gridded Crop Model Intercomparison (GGCMI) Phase 1 Output Data Set: PRYSBI2 Soy	Zenodo	doi:10.5281/zenodo.1404832	http://doi.org/10.5281/zenodo.1404832
PRYSBI2_rice	GGCM configurations, calibration and evaluation	PRYSBI2_rice	AgMIP's Global Gridded Crop Model Intercomparison (GGCMI) phase 1 output data set: PRYSBI2 rice	Zenodo	doi:10.5281/zenodo.1404838	http://doi.org/10.5281/zenodo.1404838
PRYSBI2_Maize	GGCM configurations, calibration and evaluation	PRYSBI2_Maize	AgMIP's Global Gridded Crop Model Intercomparison (GGCMI) Phase 1 Output Data Set: PRYSBI2 Maize	Zenodo	doi:10.5281/zenodo.1404836	http://doi.org/10.5281/zenodo.1404836
