# Supplementary material for: The Global Gridded Crop Model Intercomparison phase 1 simulation dataset
Source: Sci Data. 2019 May 8;6:50. doi: 10.1038/s41597-019-0023-8 (PMC6506552; doi:10.1038/s41597-019-0023-8)
Supplement: Supplementary file 1 — Download metadata file [file 41597_2019_23_MOESM1_ESM.zip › s_Muller508A_study.txt]

Source Name	Characteristics[environment type]	Term Source REF	Term Accession Number	Protocol REF	Sample Name	Factor Value[crop modelled]	Factor Value[air temperature]	Factor Value[precipitation]	Factor Value[wind speed]	Factor Value[vapour pressure]	Factor Value[relative humidity]	Factor Value[CO2 mixing ratios]	Factor Value[irrigation water input]	Factor Value[fertilizer input]	Factor Value[growing season]
crop modelling group working on CGMS-WOFOST	land	ENVO	ENVO:01000635	Model setup and protocol	CGMS-WOFOST_Wheat	Wheat
crop modelling group working on CGMS-WOFOST	land	ENVO	ENVO:01000635	Model setup and protocol	CGMS-WOFOST_Sunflower	Sunflower
crop modelling group working on CGMS-WOFOST	land	ENVO	ENVO:01000635	Model setup and protocol	CGMS-WOFOST_Soy	Soy
crop modelling group working on CGMS-WOFOST	land	ENVO	ENVO:01000635	Model setup and protocol	CGMS-WOFOST_Sorghum	Sorghum
crop modelling group working on CGMS-WOFOST	land	ENVO	ENVO:01000635	Model setup and protocol	CGMS-WOFOST_Rye	Rye
crop modelling group working on CGMS-WOFOST	land	ENVO	ENVO:01000635	Model setup and protocol	CGMS-WOFOST_Rice	Rice
crop modelling group working on CGMS-WOFOST	land	ENVO	ENVO:01000635	Model setup and protocol	CGMS-WOFOST_Rapeseed	Rapeseed
crop modelling group working on CGMS-WOFOST	land	ENVO	ENVO:01000635	Model setup and protocol	CGMS-WOFOST_Potato	Potato
crop modelling group working on CGMS-WOFOST	land	ENVO	ENVO:01000635	Model setup and protocol	CGMS-WOFOST_Millet	Millet
crop modelling group working on CGMS-WOFOST	land	ENVO	ENVO:01000635	Model setup and protocol	CGMS-WOFOST_Maize	Maize
crop modelling group working on CGMS-WOFOST	land	ENVO	ENVO:01000635	Model setup and protocol	CGMS-WOFOST_Groundnut	Groundnut
crop modelling group working on CGMS-WOFOST	land	ENVO	ENVO:01000635	Model setup and protocol	CGMS-WOFOST_Drybean	Drybean
crop modelling group working on CGMS-WOFOST	land	ENVO	ENVO:01000635	Model setup and protocol	CGMS-WOFOST_Barley	Barley
crop modelling group working on CLM-Crop	land	ENVO	ENVO:01000635	Model setup and protocol	CLM-Crop_Wheat	Wheat
crop modelling group working on CLM-Crop	land	ENVO	ENVO:01000635	Model setup and protocol	CLM-Crop_Sugar Cane	Sugar Cane
crop modelling group working on CLM-Crop	land	ENVO	ENVO:01000635	Model setup and protocol	CLM-Crop_Soy	Soy
crop modelling group working on CLM-Crop	land	ENVO	ENVO:01000635	Model setup and protocol	CLM-Crop_Rice	Rice
crop modelling group working on CLM-Crop	land	ENVO	ENVO:01000635	Model setup and protocol	CLM-Crop_Maize	Maize
crop modelling group working on CLM-Crop	land	ENVO	ENVO:01000635	Model setup and protocol	CLM-Crop_cotton	cotton
crop modelling group working on EPIC-Boku	land	ENVO	ENVO:01000635	Model setup and protocol	EPIC-Boku_Wheat	Wheat
crop modelling group working on EPIC-Boku	land	ENVO	ENVO:01000635	Model setup and protocol	EPIC-Boku_Soy	Soy
crop modelling group working on EPIC-Boku	land	ENVO	ENVO:01000635	Model setup and protocol	EPIC-Boku_Rice	Rice
crop modelling group working on EPIC-Boku	land	ENVO	ENVO:01000635	Model setup and protocol	EPIC-Boku_Maize	Maize
crop modelling group working on EPIC-IIASA	land	ENVO	ENVO:01000635	Model setup and protocol	EPIC-IIASA_Wheat	Wheat
crop modelling group working on EPIC-IIASA	land	ENVO	ENVO:01000635	Model setup and protocol	EPIC-IIASA_Soy	Soy
crop modelling group working on EPIC-IIASA	land	ENVO	ENVO:01000635	Model setup and protocol	EPIC-IIASA_Rice	Rice
crop modelling group working on EPIC-IIASA	land	ENVO	ENVO:01000635	Model setup and protocol	EPIC-IIASA_Maize	Maize
crop modelling group working on EPIC-TAMU	land	ENVO	ENVO:01000635	Model setup and protocol	EPIC-TAMU_Wheat	Wheat
crop modelling group working on EPIC-TAMU	land	ENVO	ENVO:01000635	Model setup and protocol	EPIC-TAMU_Maize	Maize
crop modelling group working on GEPIC	land	ENVO	ENVO:01000635	Model setup and protocol	GEPIC_Wheat	Wheat
crop modelling group working on GEPIC	land	ENVO	ENVO:01000635	Model setup and protocol	GEPIC_Soy	Soy
crop modelling group working on GEPIC	land	ENVO	ENVO:01000635	Model setup and protocol	GEPIC_Rice	Rice
crop modelling group working on GEPIC	land	ENVO	ENVO:01000635	Model setup and protocol	GEPIC_Maize	Maize
crop modelling group working on LPJ-GUESS	land	ENVO	ENVO:01000635	Model setup and protocol	LPJ-GUESS_Wheat	Wheat
crop modelling group working on LPJ-GUESS	land	ENVO	ENVO:01000635	Model setup and protocol	LPJ-GUESS_Sunflower	Sunflower
crop modelling group working on LPJ-GUESS	land	ENVO	ENVO:01000635	Model setup and protocol	LPJ-GUESS_Sugar Beet	Sugar Beet
crop modelling group working on LPJ-GUESS	land	ENVO	ENVO:01000635	Model setup and protocol	LPJ-GUESS_Soy	Soy
crop modelling group working on LPJ-GUESS	land	ENVO	ENVO:01000635	Model setup and protocol	LPJ-GUESS_Sorghum	Sorghum
crop modelling group working on LPJ-GUESS	land	ENVO	ENVO:01000635	Model setup and protocol	LPJ-GUESS_Rye	Rye
crop modelling group working on LPJ-GUESS	land	ENVO	ENVO:01000635	Model setup and protocol	LPJ-GUESS_Rice	Rice
crop modelling group working on LPJ-GUESS	land	ENVO	ENVO:01000635	Model setup and protocol	LPJ-GUESS_Rapeseed	Rapeseed
crop modelling group working on LPJ-GUESS	land	ENVO	ENVO:01000635	Model setup and protocol	LPJ-GUESS_Potato	Potato
crop modelling group working on LPJ-GUESS	land	ENVO	ENVO:01000635	Model setup and protocol	LPJ-GUESS_Millet	Millet
crop modelling group working on LPJ-GUESS	land	ENVO	ENVO:01000635	Model setup and protocol	LPJ-GUESS_Maize	Maize
crop modelling group working on LPJ-GUESS	land	ENVO	ENVO:01000635	Model setup and protocol	LPJ-GUESS_Groundnut	Groundnut
crop modelling group working on LPJ-GUESS	land	ENVO	ENVO:01000635	Model setup and protocol	LPJ-GUESS_Drybean	Drybean
crop modelling group working on LPJ-GUESS	land	ENVO	ENVO:01000635	Model setup and protocol	LPJ-GUESS_Cassava	Cassava
crop modelling group working on LPJ-GUESS	land	ENVO	ENVO:01000635	Model setup and protocol	LPJ-GUESS_Barley	Barley
crop modelling group working on LPJmL	land	ENVO	ENVO:01000635	Model setup and protocol	LPJmL_Wheat	Wheat
crop modelling group working on LPJmL	land	ENVO	ENVO:01000635	Model setup and protocol	LPJmL_Rapeseed	Rapeseed
crop modelling group working on LPJmL	land	ENVO	ENVO:01000635	Model setup and protocol	LPJmL_Millet	Millet
crop modelling group working on LPJmL	land	ENVO	ENVO:01000635	Model setup and protocol	LPJmL_Managed Grass	Managed Grass
crop modelling group working on LPJmL	land	ENVO	ENVO:01000635	Model setup and protocol	LPJmL_Maize	Maize
crop modelling group working on LPJmL	land	ENVO	ENVO:01000635	Model setup and protocol	LPJmL_Groundnut	Groundnut
crop modelling group working on LPJmL	land	ENVO	ENVO:01000635	Model setup and protocol	LPJmL_Cassava	Cassava
crop modelling group working on LPJmL	land	ENVO	ENVO:01000635	Model setup and protocol	LPJmL_Field Pea	Field Pea
crop modelling group working on LPJmL	land	ENVO	ENVO:01000635	Model setup and protocol	LPJmL_Sugar Cane	Sugar Cane
crop modelling group working on LPJmL	land	ENVO	ENVO:01000635	Model setup and protocol	LPJmL_Sugar Beet	Sugar Beet
crop modelling group working on LPJmL	land	ENVO	ENVO:01000635	Model setup and protocol	LPJmL_Soy	Soy
crop modelling group working on LPJmL	land	ENVO	ENVO:01000635	Model setup and protocol	LPJmL_Rice	Rice
crop modelling group working on LPJmL	land	ENVO	ENVO:01000635	Model setup and protocol	LPJmL_Sunflower	Sunflower
crop modelling group working on ORCHIDEE-crop	land	ENVO	ENVO:01000635	Model setup and protocol	ORCHIDEE-crop_Wheat	Wheat
crop modelling group working on ORCHIDEE-crop	land	ENVO	ENVO:01000635	Model setup and protocol	ORCHIDEE-crop_Soy	Soy
crop modelling group working on ORCHIDEE-crop	land	ENVO	ENVO:01000635	Model setup and protocol	ORCHIDEE-crop_Rice	Rice
crop modelling group working on ORCHIDEE-crop	land	ENVO	ENVO:01000635	Model setup and protocol	ORCHIDEE-crop_Maize	Maize
crop modelling group working on pAPSIM	land	ENVO	ENVO:01000635	Model setup and protocol	pAPSIM_Wheat	Wheat
crop modelling group working on pAPSIM	land	ENVO	ENVO:01000635	Model setup and protocol	pAPSIM_Soy	Soy
crop modelling group working on pAPSIM	land	ENVO	ENVO:01000635	Model setup and protocol	pAPSIM_Sorghum	Sorghum
crop modelling group working on pAPSIM	land	ENVO	ENVO:01000635	Model setup and protocol	pAPSIM_Maize	Maize
crop modelling group working on pDSSAT	land	ENVO	ENVO:01000635	Model setup and protocol	pDSSAT_Wheat	Wheat
crop modelling group working on pDSSAT	land	ENVO	ENVO:01000635	Model setup and protocol	pDSSAT_Soy	Soy
crop modelling group working on pDSSAT	land	ENVO	ENVO:01000635	Model setup and protocol	pDSSAT_Sorghum	Sorghum
crop modelling group working on pDSSAT	land	ENVO	ENVO:01000635	Model setup and protocol	pDSSAT_Rice	Rice
crop modelling group working on pDSSAT	land	ENVO	ENVO:01000635	Model setup and protocol	pDSSAT_Millet	Millet
crop modelling group working on pDSSAT	land	ENVO	ENVO:01000635	Model setup and protocol	pDSSAT_Maize	Maize
crop modelling group working on PEGASUS	land	ENVO	ENVO:01000635	Model setup and protocol	PEGASUS_Wheat	Wheat
crop modelling group working on PEGASUS	land	ENVO	ENVO:01000635	Model setup and protocol	PEGASUS_Soy	Soy
crop modelling group working on PEGASUS	land	ENVO	ENVO:01000635	Model setup and protocol	PEGASUS_Maize	Maize
crop modelling group working on PEPIC	land	ENVO	ENVO:01000635	Model setup and protocol	PEPIC_Wheat	Wheat
crop modelling group working on PEPIC	land	ENVO	ENVO:01000635	Model setup and protocol	PEPIC_Soy	Soy
crop modelling group working on PEPIC	land	ENVO	ENVO:01000635	Model setup and protocol	PEPIC_rice	rice
crop modelling group working on PEPIC	land	ENVO	ENVO:01000635	Model setup and protocol	PEPIC_Maize	Maize
crop modelling group working on PRYSBI2	land	ENVO	ENVO:01000635	Model setup and protocol	PRYSBI2_Wheat	Wheat
crop modelling group working on PRYSBI2	land	ENVO	ENVO:01000635	Model setup and protocol	PRYSBI2_Soy	Soy
crop modelling group working on PRYSBI2	land	ENVO	ENVO:01000635	Model setup and protocol	PRYSBI2_rice	rice
crop modelling group working on PRYSBI2	land	ENVO	ENVO:01000635	Model setup and protocol	PRYSBI2_Maize	Maize
