# Supplementary material for: The Global Gridded Crop Model Intercomparison phase 1 simulation dataset
Source: Sci Data. 2019 May 8;6:50. doi: 10.1038/s41597-019-0023-8 (PMC6506552; doi:10.1038/s41597-019-0023-8)
Supplement: Supplementary file 1 — Download metadata file [file 41597_2019_23_MOESM1_ESM.zip › i_Investigation.txt]

# Investigation File generated for Scientific Data with Investigation File Authoring Tool version 0.1.0 on 04/03/2019 - This metadata file is CC0
ONTOLOGY SOURCE REFERENCE
Term Source Name	ERO	EFO	ENVO	CHMO
Term Source File	http://data.bioontology.org/ontologies/ERO	http://data.bioontology.org/ontologies/EFO	http://data.bioontology.org/ontologies/ENVO	http://data.bioontology.org/ontologies/CHMO
Term Source Version	2013-08-02	2.105		releases/2014-11-20
Term Source Description	Eagle-I Research Resource Ontology	Experimental Factor Ontology	Environment Ontology	Chemical Methods Ontology
INVESTIGATION
Investigation Identifier
Investigation Title
Investigation Description
Investigation Submission Date
Investigation Public Release Date
INVESTIGATION PUBLICATIONS
Investigation PubMed ID
Investigation Publication DOI
Investigation Publication Author List
Investigation Publication Title
Investigation Publication Status
Investigation Publication Status Term Accession Number
Investigation Publication Status Term Source REF
INVESTIGATION CONTACTS
Investigation Person Last Name
Investigation Person Mid Initials
Investigation Person First Name
Investigation Person Address
Investigation Person Phone
Investigation Person Fax
Investigation Person Email
Investigation Person Affiliation
Investigation Person Roles
Investigation Person Roles Term Accession Number
Investigation Person Roles Term Source REF
STUDY
Study Identifier	10.1038/s41597-019-0023-8
Study Title	The Global Gridded Crop Model Intercomparison phase 1 simulation dataset
Study Submission Date	11/09/2018
Study Public Release Date	08/05/2019
Study Description	https://www.nature.com/articles/s41597-019-0023-8
Study File Name	s_Muller508A_study.txt
Comment[Subject Keywords]	""
Comment[Manuscript Licence]	CC BY-4.0
Comment[Experimental Metadata Licence]	CC0
Comment[Supplementary Information File Name]
Comment[Supplementary Information File Type]
Comment[Supplementary Information File URL]
Comment[Data Repository]	Zenodo;Zenodo;Zenodo;Zenodo;Zenodo
Comment[Data Record Accession]	doi:10.5281/zenodo.1408517;doi:10.5281/zenodo.1408519;doi:10.5281/zenodo.1408521;doi:10.5281/zenodo.1408523;doi:10.5281/zenodo.1408525
Comment[Data Record URI]	http://doi.org/10.5281/zenodo.1408517;http://doi.org/10.5281/zenodo.1408519;http://doi.org/10.5281/zenodo.1408521;http://doi.org/10.5281/zenodo.1408523;http://doi.org/10.5281/zenodo.1408525
STUDY DESIGN DESCRIPTORS
Study Design Type	modeling and simulation objective	data integration objective	software variation design	time series design
Study Design Type Term Accession Number	ERO:0100102	ERO:0100092	http://www.ebi.ac.uk/efo/EFO_0001778	http://www.ebi.ac.uk/efo/EFO_0001779
Study Design Type Term Source REF	ERO	ERO	EFO	EFO
STUDY PUBLICATIONS
Study PubMed ID	""
Study Publication DOI	doi:10.5194/gmd-8-261-2015
Study Publication Author List	""
Study Publication Title	""
Study Publication Status	published
Study Publication Status Term Accession Number	
Study Publication Status Term Source REF	
STUDY FACTORS
Study Factor Name	crop modelled	air temperature	precipitation	wind speed	vapour pressure	relative humidity	CO2 mixing ratios	irrigation water input	fertilizer input	growing season
Study Factor Type	crop	atmospheric weather	atmospheric weather	atmospheric wind speed	atmospheric water vapour	atmospheric water vapour	atmospheric carbon dioxide	agricultural environmental material	agricultural environmental material	agricultural feature
Study Factor Type Term Accession Number	""	ENVO:01001079	ENVO:01001079	ENVO:01001362	ENVO:01000268	ENVO:01000268	ENVO:01000451	ENVO:0010003	ENVO:0010003	ENVO:00000077
Study Factor Type Term Source REF	""	ENVO	ENVO	ENVO	ENVO	ENVO	ENVO	ENVO	ENVO	ENVO
STUDY ASSAYS
Study Assay Measurement Type	cultivated environment
Study Assay Measurement Type Term Accession Number	ENVO:01000311
Study Assay Measurement Type Term Source REF	ENVO
Study Assay Technology Type	computational modeling technique
Study Assay Technology Type Term Accession Number	ERO:0001251
Study Assay Technology Type Term Source REF	ERO
Study Assay Technology Platform	""
Study Assay File Name	a_Muller508A_assay.txt
STUDY PROTOCOLS
Study Protocol Name	Model setup and protocol	GGCM configurations, calibration and evaluation
Study Protocol Type	planned process setup	computational modeling technique
Study Protocol Type Term Accession Number	CHMO:0002839	ERO:0001251
Study Protocol Type Term Source REF	CHMO	ERO
Study Protocol Description		
Study Protocol URI	""	""
Study Protocol Version		
Study Protocol Parameters Name	""	""
Study Protocol Parameters Name Term Accession Number	""	""
Study Protocol Parameters Name Term Source REF	""	""
Study Protocol Components Name	""	""
Study Protocol Components Type	""	""
Study Protocol Components Type Term Accession Number	""	""
Study Protocol Components Type Term Source REF	""	""
STUDY CONTACTS
Study Person Last Name	Müller	Elliott	Kelly	Arneth	Balkovic	Ciais	Deryng	Folberth	Hoek	Izaurralde	Jones	Khabarov	Lawrence	Liu	Olin	Pugh	Reddy	Rosenzweig	Ruane	Sakurai	Schmid	Skalsky	Wang	Wit	Yang
Study Person First Name	Christoph	Joshua	David	Almut	Juraj	Philippe	Delphine	Christian	Steven	Roberto C.	Curtis D.	Nikolay	Peter	Wenfeng	Stefan	Thomas A. M.	Ashwan	Cynthia	Alex C.	Gen	Erwin	Rastislav	Xuhui	Allard	Hong
Study Person Mid Initials
Study Person Email	Christoph.Mueller@pik-potsdam.de	""	""	""	""	""	""	""	""	""	""	""	""	""	""	""	""	""	""	""	""	""	""	""	""
Study Person Phone
Study Person Fax
Study Person Address
Study Person Affiliation	Potsdam Institute for Climate Impact Research, Member of the Leibniz Association, 14473, Potsdam, Germany	University of Chicago and ANL Computation Institute, Chicago, IL, 60637, USA	University of Chicago and ANL Computation Institute, Chicago, IL, 60637, USA	Karlsruhe Institute of Technology, IMK-IFU, 82467, Garmisch-Partenkirchen, Germany	Ecosystem Services and Management Program, International Institute for Applied Systems Analysis, 2361, Laxenburg, Austria	Laboratoire des Sciences du Climat et de l’Environnement, CEA CNRS UVSQ Orme des Merisiers, F-91191, Gif-sur-Yvette, France	University of Chicago and ANL Computation Institute, Chicago, IL, 60637, USA	Ecosystem Services and Management Program, International Institute for Applied Systems Analysis, 2361, Laxenburg, Austria	Earth Observation and Environmental Informatics, Alterra Wageningen University and Research Centre, 6708PB, Wageningen, Netherlands	Department of Geographical Sciences, University of Maryland, College Park, MD, 20742, USA	Department of Geographical Sciences, University of Maryland, College Park, MD, 20742, USA	Ecosystem Services and Management Program, International Institute for Applied Systems Analysis, 2361, Laxenburg, Austria	Earth System Laboratory, National Center for Atmospheric Research, Boulder, CO, 80307, USA	Laboratoire des Sciences du Climat et de l’Environnement, CEA CNRS UVSQ Orme des Merisiers, F-91191, Gif-sur-Yvette, France	Department of Physical Geography and Ecosystem Science, Lund University, 223 62, Lund, Sweden	School of Geography, Earth & Environmental Science, University of Birmingham, Edgbaston, Birmingham, B15 2TT, United Kingdom	Department of Geographical Sciences, University of Maryland, College Park, MD, 20742, USA	Center for Climate Systems Research, Columbia University, New York, NY, 10025, USA	Center for Climate Systems Research, Columbia University, New York, NY, 10025, USA	Institute for Agro-Environmental Sciences, National Agriculture and Research Organization, Tsukuba, 305-8604, Japan	Institute for Sustainable Economic Development, University of Natural Resources and Life Sciences, 1180, Vienna, Austria	Ecosystem Services and Management Program, International Institute for Applied Systems Analysis, 2361, Laxenburg, Austria	Laboratoire des Sciences du Climat et de l’Environnement, CEA CNRS UVSQ Orme des Merisiers, F-91191, Gif-sur-Yvette, France	Earth Observation and Environmental Informatics, Alterra Wageningen University and Research Centre, 6708PB, Wageningen, Netherlands	Eawag, Swiss Federal Institute of Aquatic Science and Technology, CH-8600, Duebendorf, Switzerland
Study Person Roles
Study Person Roles Term Accession Number
Study Person Roles Term Source REF
Comment[Study Person ORCID]	0000-0002-9491-3550	""	""	""	""	0000-0001-8560-4943	0000-0001-6214-7241	0000-0002-6738-5238	""	""	""	0000-0001-5372-4668	0000-0002-4843-4903	0000-0002-8699-3677	""	""	""	""	""	""	""	""	""	""	""
Comment[Funder]
Comment[FundRef ID]
Comment[Funder Term Source REF]
Comment[Grant Identifier]
